# Supplementary material for: Transcriptomic Profiling Reveals Extraordinary Diversity of Venom Peptides in Unexplored Predatory Gastropods of the Genus Clavus
Source: Genome Biol Evol. 2020 Apr 23;12(5):684–700. doi: 10.1093/gbe/evaa083 (PMC7259678; doi:10.1093/gbe/evaa083)
Supplement: evaa083_Supplementary_Data [file evaa083_supplementary_data.zip]

Archive with 3 entries (3 files):
- Clavus_Supplementary_figures.pdf
- Clavus_Supplementary_tables.docx
- Lu_et_al_GBE_9.mature_pep.pl
