# Supplementary material for: Transcriptomic Profiling Reveals Extraordinary Diversity of Venom Peptides in Unexplored Predatory Gastropods of the Genus Clavus
Source: Genome Biol Evol. 2020 Apr 23;12(5):684–700. doi: 10.1093/gbe/evaa083 (PMC7259678; doi:10.1093/gbe/evaa083)
Supplement: evaa083_Supplementary_Data [file evaa083_supplementary_data.zip › Lu_et_al_GBE_9.mature_pep.pl]

#This script is used for prediction of the cleavage sites in the conotoxin precursors
open(output,">clusters_2s_maturepre.txt");
open(file2,"clusters_2s.txt")||die;


print output "ContigID\tsignal_cutpos\ttmp\tBlast\tFullSeq\tSig\tPro\tMat\tPost\tCysFrame\n";


while(<file2>){
	chomp;
	if($_=~ /^\>/){
		$title=$_;
	}else{
		my @temp=();
		@temp=split("\t",$title,);
		$cutpos=$temp[1];
		$cutpos--;
		$sre=substr($_,$cutpos,);
		$signal=substr($_,0,$cutpos);
		
		$position=index($sre,"C",);
		if($position>-1){
			$sub=substr($sre,0,$position);
			$position00=rindex($sub,"RR",);
			$position01=rindex($sub,"RK",);
			$position02=rindex($sub,"KR",);
			$position03=rindex($sub,"KK",);
			if($position00>0 || $position01>0 || $position02>0 || $position03>0){
				if($position00>$position01 && $position00>$position02 && $position00>$position03 ){
					$cleavage=substr($sre,$position00,2);
					$position00+=2;
					$mature=substr($sre,$position00,);
					$pp=substr($sub,$position00,);
				}elsif($position01>$position00 && $position01>$position02 && $position01>$position03 ){
					$cleavage=substr($sre,$position01,2);
					$position01+=2;
					$mature=substr($sre,$position01,);
					$pp=substr($sub,$position01,);
				}elsif($position02>$position01 && $position02>$position00 && $position02>$position03 ){
					$cleavage=substr($sre,$position02,2);
					$position02+=2;
					$mature=substr($sre,$position02,);
					$pp=substr($sub,$position02,);
				}elsif($position03>$position01 && $position03>$position02 && $position03>$position00 ){
					$cleavage=substr($sre,$position03,2);
					$position03+=2;
					$mature=substr($sre,$position03,);
					$pp=substr($sub,$position03,);
				}else{}
				if($pp=~ /K/ || $pp=~ /R/){
					$pos1=rindex($pp,"K",);
					$pos2=rindex($pp,"R",);
					if($pos1<$pos2){
						$pos=$pos2;
					}else{
						$pos=$pos1;
					}
					$pos++;
					$sub1=substr($mature,0,$pos);
					$sub2=substr($mature,$pos,);
					$len=length($sub1);
					if($len<=5){
					}else{
						$mature=$sub2;
					}
				}
			}else{			
				$position1=rindex($sub,"K",);
				$position2=rindex($sub,"R",);
				if ($position1>0 && $position2>0){
					if($position1>$position2){
						$position1++;
						$mature=substr($sre,$position1,);
					}else{		
						$position2++;
						$mature=substr($sre,$position2,);		
					}				
				}elsif($position1>0){
					$position1++;
					$mature=substr($sre,$position1,);				
				}elsif($position2>0){
					$position2++;
					$mature=substr($sre,$position2,);				
				}else{
					$mature=$sre;  ### no pro-peptides
				}
			}
			if($mature){
				$position=rindex($mature,"C",);
				$sub=substr($mature,$position,);
				if($sub=~ /GR/){
					$position1=index($sub,"GR",);
					$pp=$position+$position1;
					$sub=substr($mature,0,$pp);
					$mature=$sub;
				}elsif($sub=~ /GKR/){
					$position1=index($sub,"GKR",);
					$pp=$position+$position1;
					$sub=substr($mature,0,$pp);
					$mature=$sub;
				}elsif($sub=~ /KR/){
					$position1=index($sub,"KR",);
					$pp=$position+$position1;
					$sub=substr($mature,0,$pp);
					$mature=$sub;
				}elsif($sub=~ /GK/){
					$position1=index($sub,"GK",);
					$pp=$position+$position1;
					$sub=substr($mature,0,$pp);
					$mature=$sub;
				}elsif($sub=~ /RR/){
					$position1=index($sub,"RR",);
					$pp=$position+$position1;
					$sub=substr($mature,0,$pp);
					$mature=$sub;
				}elsif($sub=~ /G$/){					
					chop($mature);
				}else{}
##				if($title=~ /conopressin/i || $title=~ /conophysin/i || $title=~ /insulin/i || $title=~ /Prohormone/i || $title=~ /Conoporin/i || $title=~ /Mr30/i || $title=~ /conodipine/i  || $title=~ /ConoCAP/i || $title=~ /neuropeptide/i){
				if($title=~ /insulin/i || $title=~ /Mr30/i || $title=~ /Prohormone/i || $title=~ /ConoCAP/i ){
					print output "$title\t$_\t$signal\n";
				}else{
					$position=index($sre,$mature,);
					$pro=substr($sre,0,$position);
					$position=rindex($sre,$mature,);
					$len=length($mature);
					$position+=$len;
					$post=substr($sre,$position,);
					$cysframe=$mature;
					$cysframe=~ s/[ABD-Z]/\-/g;
					$cysframe=~ s/\-+/\-/g;
					$cysframe=~ s/^\-//g;
					$cysframe=~ s/\*$//g;
					$cysframe=~ s/\-$//g;
					print output "$title\t$_\t$signal\t$pro\t$mature\t$post\t$cysframe\n";
				}
			}else{}
		}else{
			print output "$title\t$_\t$signal\t\t$sre\t\tno cys\n"; ####### linear conotoxins
		}
	}
}
close(file2);
close(output);
